# Supplementary material for: CsPb(Br/Cl)3 Perovskite Nanocrystals with Bright Blue Emission Synergistically Modified by Calcium Halide and Ammonium Ion
Source: Nanomaterials (Basel). 2022 Jun 13;12(12):2026. doi: 10.3390/nano12122026 (PMC9231175; doi:10.3390/nano12122026)
Supplement: Supplementary file 1 [file nanomaterials-12-02026-s001.zip]

Archive with 1 entries (1 files):
- nanomaterials-1733683-supplementary.pdf
